# Supplementary material for: Solid-State Stability Profiling of Ramipril to Optimize Its Quality Efficiency and Safety
Source: Pharmaceutics. 2021 Oct 2;13(10):1600. doi: 10.3390/pharmaceutics13101600 (PMC8538641; doi:10.3390/pharmaceutics13101600)
Supplement: Supplementary file 1 [file pharmaceutics-13-01600-s001.zip]

Archive with 1 entries (1 files):
- pharmaceutics-1326261-SI-done.pdf
